# Supplementary material for: BMI Mediates the Association between Macronutrient Subtypes and Phenotypic Age Acceleration
Source: Nutrients. 2024 Oct 10;16(20):3436. doi: 10.3390/nu16203436 (PMC11510402; doi:10.3390/nu16203436)
Supplement: Supplementary file 1 [file nutrients-16-03436-s001.zip]

Archive with 1 entries (1 files):
- nutrients-3234074-supplementary.pdf
